# Supplementary material for: Rifaximin Attenuates Liver Fibrosis and Hepatocarcinogenesis in a Rat MASH Model by Suppressing the Gut–Liver Axis and Epiregulin–IL-8-Associated Angiogenesis
Source: Int J Mol Sci. 2025 Jul 12;26(14):6710. doi: 10.3390/ijms26146710 (PMC12294754; doi:10.3390/ijms26146710)
Supplement: Supplementary file 1 [file ijms-26-06710-s001.zip]

Archive with 1 entries (1 files):
- ijms-3707022-supplementary.pdf
